# Supplementary material for: Microtubule modification defects underlie cilium degeneration in cell models of retinitis pigmentosa associated with pre-mRNA splicing factor mutations
Source: Front Genet. 2022 Sep 13;13:1009430. doi: 10.3389/fgene.2022.1009430 (PMC9513239; doi:10.3389/fgene.2022.1009430)
Supplement: Supplementary file 2 [file Table1.xlsx]

## Sheet: Sheet1
Ensembl Gene ID	Gene Name	PValue	Log10_PValue	FDR_PValue	Log_fold_change	Log_CPM	WT clone 3	WT clone 26	WT clone 17	PRPF6+/c.2185C>T clone 17	PRPF6+/c.2185C>T clone 27	PRPF6+/c.2185C>T clone 29
ENSG00000254701	AC138866.2	1.7484e-09	-8.75736	2.65948e-05	-10.6366	1.6728	0	0	0	0.0455616	7.10542	10.9692
ENSG00000165300	SLITRK5	7.75186e-08	-7.11059	0.000589568	-3.16466	0.870544	0.464819	0.238269	0.330747	2.46033	4.51205	2.3401
ENSG00000189420	ZFP92	4.04028e-07	-6.39359	0.00204856	3.36297	0.37353	0.971894	2.85923	3.10076	0.318931	0.189759	0.18282
ENSG00000202408	RNU1-122P	1.45408e-06	-5.83741	0.0055295	-3.66126	-0.0334878	0.0845125	0.0794231	0.206717	0.501178	1.98193	2.26697
ENSG00000253816	AC138866.1	3.21118e-06	-5.49334	0.00976904	-3.51257	1.12113	0.253538	0.51625	0.206717	0.774548	4.06928	6.38042
ENSG00000104722	NEFM	7.18197e-06	-5.14376	0.0182075	3.75668	1.30695	0.464819	6.31413	6.90435	0.54674	0.231928	0.255948
ENSG00000100285	NEFH	1.24459e-05	-4.90497	0.027045	3.25397	0.740714	4.43691	0.833942	3.72091	0.0455616	0.379518	0.45705
ENSG00000111716	LDHB	1.70833e-05	-4.76743	0.0324818	-2.69409	3.17311	3.04245	2.065	2.02583	2.77926	20.3464	22.9988
Supplementary Table S1. 8 Genes statistically significantly differentially expressed in PRPF6+/c.2185C>T clones compared to wild-type (WT) sister clones
